# Supplementary material for: Evolution of Multitarget Strategies for Alzheimer’s Disease: From Cholinergic Inhibition to Network-Oriented Therapeutic Design (2006–2025)
Source: Pharmaceuticals (Basel). 2026 Jun 30;19(7):1024. doi: 10.3390/ph19071024 (PMC13415210; doi:10.3390/ph19071024)
Supplement: Supplementary file 1 [file pharmaceuticals-19-01024-s001.zip]

Archive with 2 entries (2 files):
- database.zip
- Pharmaceuticals_Supplementary-Materials.pdf
